# Supplementary material for: Chlorfenapyr (A Pyrrole Insecticide) Applied Alone or as a Mixture with Alpha-Cypermethrin for Indoor Residual Spraying against Pyrethroid Resistant Anopheles gambiae sl: An Experimental Hut Study in Cove, Benin
Source: PLoS One. 2016 Sep 2;11(9):e0162210. doi: 10.1371/journal.pone.0162210 (PMC5010291; doi:10.1371/journal.pone.0162210)
Supplement: S1 Table — (XLSX) [file pone.0162210.s001.xlsx]

## Sheet: S1 experimental hut data Ngufor
Week	day	treat	sleeper	vrexufl	vrexbfl	vrexufd	vrexbfd	roomufl	roombfl	roomufd	roombfd	netufl	netbfl	netufd	netbfd	immdead	unflive	unfdead	bflive	bfdead	totunf	totblf	totlive	totdead	totexop	totnet	total
1	1	0	1	1	6	0	0	1	4	0	0	0	17	0	1	0	2	0	27	1	2	28	29	1	7	18	30
1	2	0	2	3	0	0	0	2	1	0	0	0	5	0	0	0	5	0	6	0	5	6	11	0	3	5	11
1	3	0	3	0	1	0	0	0	0	0	0	0	4	0	0	0	0	0	5	0	0	5	5	0	1	4	5
1	4	0	4	4	1	0	0	5	1	0	0	2	4	0	0	0	11	0	6	0	11	6	17	0	5	6	17
1	5	0	1	1	2	0	0	0	1	0	0	0	6	0	0	0	1	0	9	0	1	9	10	0	3	6	10
1	6	0	2	2	2	0	0	0	0	0	0	1	1	0	0	0	3	0	3	0	3	3	6	0	4	2	6
2	7	0	1	1	0	1	0	0	0	0	0	0	4	0	0	0	1	1	4	0	2	4	5	1	2	4	6
2	8	0	2	1	0	0	0	1	0	0	0	0	3	0	0	0	2	0	3	0	2	3	5	0	1	3	5
2	9	0	3	1	2	0	0	3	1	0	0	0	2	0	0	0	4	0	5	0	4	5	9	0	3	2	9
2	10	0	4	7	2	0	0	2	0	0	0	2	2	0	0	0	11	0	4	0	11	4	15	0	9	4	15
2	11	0	1	2	0	0	0	2	0	0	0	0	2	0	0	0	4	0	2	0	4	2	6	0	2	2	6
2	12	0	2	2	0	0	0	3	1	0	0	0	0	0	0	0	5	0	1	0	5	1	6	0	2	0	6
3	13	0	1	1	1	0	0	0	0	0	0	0	0	0	0	0	1	0	1	0	1	1	2	0	2	0	2
3	14	0	2	2	2	0	0	0	0	0	0	0	4	0	0	0	2	0	6	0	2	6	8	0	4	4	8
3	15	0	3	0	0	1	1	0	0	0	0	0	1	0	0	0	0	1	1	1	1	2	1	2	2	1	3
3	16	0	4	2	0	0	0	1	0	0	0	0	5	0	0	0	3	0	5	0	3	5	8	0	2	5	8
3	17	0	1	6	0	0	0	2	1	0	0	0	3	0	0	0	8	0	4	0	8	4	12	0	6	3	12
3	18	0	2	2	1	0	0	2	0	0	0	0	0	0	0	0	4	0	1	0	4	1	5	0	3	0	5
4	19	0	1	0	0	0	0	0	1	0	0	1	2	0	0	0	1	0	3	0	1	3	4	0	0	3	4
4	20	0	2	0	0	0	0	1	0	0	0	0	3	0	0	0	1	0	3	0	1	3	4	0	0	3	4
4	21	0	3	2	0	0	0	0	0	0	0	0	1	0	0	0	2	0	1	0	2	1	3	0	2	1	3
4	22	0	4	0	2	0	0	0	0	0	0	0	3	0	0	0	0	0	5	0	0	5	5	0	2	3	5
4	23	0	1	0	0	0	0	0	0	0	0	0	0	0	0	0	0	0	0	0	0	0	0	0	0	0	0
4	24	0	2	1	0	0	0	0	0	0	0	0	2	0	0	0	1	0	2	0	1	2	3	0	1	2	3
5	25	0	1	1	0	0	0	1	0	0	0	1	0	0	0	0	3	0	0	0	3	0	3	0	1	1	3
5	26	0	2	0	0	0	0	0	0	0	0	0	2	0	0	0	0	0	2	0	0	2	2	0	0	2	2
5	27	0	3	0	1	0	0	0	0	0	0	0	5	0	1	0	0	0	6	1	0	7	6	1	1	6	7
5	28	0	4	0	0	1	1	1	0	0	0	0	1	0	0	0	1	1	1	1	2	2	2	2	2	1	4
5	29	0	1	1	0	0	0	1	0	0	0	0	4	0	0	0	2	0	4	0	2	4	6	0	1	4	6
5	30	0	2	0	1	0	0	0	0	0	0	1	3	0	0	0	1	0	4	0	1	4	5	0	1	4	5
6	31	0	1	0	0	0	0	0	0	0	0	0	1	0	0	0	0	0	1	0	0	1	1	0	0	1	1
6	32	0	2	2	0	0	0	2	0	0	0	1	1	0	0	0	5	0	1	0	5	1	6	0	2	2	6
6	33	0	3	0	0	0	0	0	0	0	0	0	1	0	0	0	0	0	1	0	0	1	1	0	0	1	1
6	34	0	4	2	1	0	0	1	0	0	0	2	2	0	0	0	5	0	3	0	5	3	8	0	3	4	8
6	35	0	1	0	1	0	0	0	1	0	0	0	2	0	0	0	0	0	4	0	0	4	4	0	1	2	4
6	36	0	2	0	1	0	0	0	0	0	0	0	2	0	0	0	0	0	3	0	0	3	3	0	1	2	3
7	37	0	1	1	0	0	0	1	0	0	0	0	0	0	0	0	2	0	0	0	2	0	2	0	1	0	2
7	38	0	2	1	0	0	0	0	0	0	0	0	8	0	1	0	1	0	8	1	1	9	9	1	1	9	10
7	39	0	3	0	0	0	2	0	1	0	0	0	8	0	0	1	0	0	9	2	0	11	9	2	2	8	11
7	40	0	4	0	0	2	0	1	0	1	0	0	6	0	0	0	1	3	6	0	4	6	7	3	2	6	10
7	41	0	1	2	2	0	0	2	1	0	0	1	1	0	0	0	5	0	4	0	5	4	9	0	4	2	9
7	42	0	2	0	2	0	0	0	1	0	0	0	13	0	0	0	0	0	16	0	0	16	16	0	2	13	16
8	43	0	1	1	0	0	0	0	0	0	0	0	0	0	0	0	1	0	0	0	1	0	1	0	1	0	1
8	44	0	2	1	0	0	0	0	0	0	0	0	5	0	3	1	1	0	5	3	1	8	6	3	1	8	9
8	45	0	3	0	0	0	0	1	0	0	0	0	0	0	0	0	1	0	0	0	1	0	1	0	0	0	1
8	46	0	4	2	0	0	0	0	1	0	0	0	1	0	0	0	2	0	2	0	2	2	4	0	2	1	4
8	47	0	1	0	0	0	0	0	0	0	0	0	0	0	0	0	0	0	0	0	0	0	0	0	0	0	0
8	48	0	2	0	0	0	0	0	0	0	0	0	4	0	0	0	0	0	4	0	0	4	4	0	0	4	4
1	1	1	2	0	10	0	0	0	0	0	1	0	0	0	0	1	0	0	10	1	0	11	10	1	10	0	11
1	2	1	3	1	12	1	2	0	0	0	0	0	0	0	0	1	1	1	12	2	2	14	13	3	16	0	16
1	3	1	4	0	21	0	0	0	0	0	0	0	0	0	0	0	0	0	21	0	0	21	21	0	21	0	21
1	4	1	1	1	2	0	0	0	0	1	0	0	0	0	0	1	1	1	2	0	2	2	3	1	3	0	4
1	5	1	2	0	10	0	0	0	0	0	0	0	0	0	0	0	0	0	10	0	0	10	10	0	10	0	10
1	6	1	3	0	15	1	0	0	0	0	0	0	0	0	0	1	0	1	15	0	1	15	15	1	16	0	16
2	7	1	2	0	7	0	0	0	0	0	0	0	0	0	0	0	0	0	7	0	0	7	7	0	7	0	7
2	8	1	3	1	7	0	0	0	0	0	0	0	0	0	0	0	1	0	7	0	1	7	8	0	8	0	8
2	9	1	4	1	5	0	0	0	0	0	0	0	0	0	0	0	1	0	5	0	1	5	6	0	6	0	6
2	10	1	1	0	24	0	0	0	0	0	0	0	0	0	0	0	0	0	24	0	0	24	24	0	24	0	24
2	11	1	2	3	5	0	0	0	0	0	0	0	0	0	0	0	3	0	5	0	3	5	8	0	8	0	8
2	12	1	3	0	20	0	0	0	0	0	0	0	0	0	0	0	0	0	20	0	0	20	20	0	20	0	20
3	13	1	2	2	6	0	0	0	0	0	0	0	0	0	0	0	2	0	6	0	2	6	8	0	8	0	8
3	14	1	3	1	3	0	0	0	0	0	0	0	0	0	0	0	1	0	3	0	1	3	4	0	4	0	4
3	15	1	4	1	4	0	0	0	0	0	0	0	0	0	0	0	1	0	4	0	1	4	5	0	5	0	5
3	16	1	1	0	6	0	0	0	0	0	0	0	0	0	0	0	0	0	6	0	0	6	6	0	6	0	6
3	17	1	2	3	4	0	0	0	0	0	0	0	0	0	0	0	3	0	4	0	3	4	7	0	7	0	7
3	18	1	3	1	10	0	0	0	0	0	0	0	0	0	0	0	1	0	10	0	1	10	11	0	11	0	11
4	19	1	2	1	9	0	2	0	0	0	0	0	0	0	0	1	1	0	9	2	1	11	10	2	12	0	12
4	20	1	3	0	3	0	0	0	0	0	0	0	0	0	0	0	0	0	3	0	0	3	3	0	3	0	3
4	21	1	4	2	6	0	0	0	0	0	0	0	0	0	0	0	2	0	6	0	2	6	8	0	8	0	8
4	22	1	1	0	4	0	1	0	0	0	0	0	0	0	0	0	0	0	4	1	0	5	4	1	5	0	5
4	23	1	2	1	4	0	0	0	0	0	0	0	0	0	0	0	1	0	4	0	1	4	5	0	5	0	5
4	24	1	3	0	3	0	0	0	0	0	1	0	0	0	0	1	0	0	3	1	0	4	3	1	3	0	4
5	25	1	2	1	1	0	0	0	0	0	0	0	0	0	0	0	1	0	1	0	1	1	2	0	2	0	2
5	26	1	3	0	2	0	0	0	0	0	0	0	0	0	0	0	0	0	2	0	0	2	2	0	2	0	2
5	27	1	4	2	2	0	1	0	0	0	0	0	0	0	0	0	2	0	2	1	2	3	4	1	5	0	5
5	28	1	1	0	7	0	0	0	0	0	0	0	0	0	0	0	0	0	7	0	0	7	7	0	7	0	7
5	29	1	2	1	5	0	0	0	0	0	0	0	0	0	0	0	1	0	5	0	1	5	6	0	6	0	6
5	30	1	3	0	19	0	0	0	0	0	0	0	0	0	0	0	0	0	19	0	0	19	19	0	19	0	19
6	31	1	2	0	3	0	0	0	0	0	0	0	0	0	0	0	0	0	3	0	0	3	3	0	3	0	3
6	32	1	3	0	3	0	0	0	0	0	0	0	0	0	0	0	0	0	3	0	0	3	3	0	3	0	3
6	33	1	4	0	2	0	0	0	0	0	0	0	0	0	0	0	0	0	2	0	0	2	2	0	2	0	2
6	34	1	1	0	2	0	0	0	0	0	0	0	0	0	0	0	0	0	2	0	0	2	2	0	2	0	2
6	35	1	2	0	5	0	0	0	0	0	0	0	0	0	0	0	0	0	5	0	0	5	5	0	5	0	5
6	36	1	3	0	3	0	0	0	0	0	0	0	0	0	0	0	0	0	3	0	0	3	3	0	3	0	3
7	37	1	2	0	3	0	0	0	0	0	0	0	0	0	0	0	0	0	3	0	0	3	3	0	3	0	3
7	38	1	3	0	9	0	0	0	0	0	0	0	0	0	0	0	0	0	9	0	0	9	9	0	9	0	9
7	39	1	4	0	8	0	0	0	0	0	0	0	0	0	0	0	0	0	8	0	0	8	8	0	8	0	8
7	40	1	1	0	18	0	1	0	0	0	0	0	0	0	0	0	0	0	18	1	0	19	18	1	19	0	19
7	41	1	2	0	3	0	1	0	0	0	0	0	0	0	0	0	0	0	3	1	0	4	3	1	4	0	4
7	42	1	3	0	3	0	0	0	0	0	1	0	0	0	0	1	0	0	3	1	0	4	3	1	3	0	4
8	43	1	2	0	5	0	0	0	0	0	0	0	0	0	0	0	0	0	5	0	0	5	5	0	5	0	5
8	44	1	3	0	14	0	0	0	0	0	0	0	0	0	0	0	0	0	14	0	0	14	14	0	14	0	14
8	45	1	4	0	4	0	0	0	0	0	0	0	0	0	0	0	0	0	4	0	0	4	4	0	4	0	4
8	46	1	1	1	11	0	1	0	0	0	0	0	0	0	0	0	1	0	11	1	1	12	12	1	13	0	13
8	47	1	2	0	4	0	1	0	0	0	0	0	0	0	0	0	0	0	4	1	0	5	4	1	5	0	5
8	48	1	3	0	6	0	0	0	0	0	0	0	0	0	0	0	0	0	6	0	0	6	6	0	6	0	6
1	1	2	3	0	7	0	1	0	0	0	0	0	0	0	0	0	0	0	7	1	0	8	7	1	8	0	8
1	2	2	4	0	7	1	1	0	0	0	1	0	0	0	0	2	0	1	7	2	1	9	7	3	9	0	10
1	3	2	1	0	2	0	2	0	0	0	4	0	0	0	0	4	0	0	2	6	0	8	2	6	4	0	8
1	4	2	2	0	0	0	3	0	0	0	1	0	0	0	0	2	0	0	0	4	0	4	0	4	3	0	4
1	5	2	3	0	3	0	0	0	0	0	0	0	0	0	0	0	0	0	3	0	0	3	3	0	3	0	3
1	6	2	4	0	0	0	0	0	0	0	5	0	0	0	0	5	0	0	0	5	0	5	0	5	0	0	5
2	7	2	3	0	0	0	3	0	0	0	4	0	0	0	0	7	0	0	0	7	0	7	0	7	3	0	7
2	8	2	4	1	3	0	1	0	0	5	3	0	0	0	0	8	1	5	3	4	6	7	4	9	5	0	13
2	9	2	1	0	3	0	2	0	0	2	2	0	0	0	0	4	0	2	3	4	2	7	3	6	5	0	9
2	10	2	2	1	1	3	4	0	0	0	0	0	0	0	0	6	1	3	1	4	4	5	2	7	9	0	9
2	11	2	3	0	0	0	0	0	0	3	1	0	0	0	0	4	0	3	0	1	3	1	0	4	0	0	4
2	12	2	4	4	7	4	0	0	0	0	0	0	0	0	0	4	4	4	7	0	8	7	11	4	15	0	15
3	13	2	3	0	5	0	0	0	0	3	2	0	0	0	0	5	0	3	5	2	3	7	5	5	5	0	10
3	14	2	4	0	2	0	0	0	0	0	1	0	0	0	0	1	0	0	2	1	0	3	2	1	2	0	3
3	15	2	1	0	2	0	2	0	0	0	1	0	0	0	0	1	0	0	2	3	0	5	2	3	4	0	5
3	16	2	2	0	1	0	2	0	0	0	0	0	0	0	0	0	0	0	1	2	0	3	1	2	3	0	3
3	17	2	3	4	0	2	1	0	0	0	1	0	0	0	0	1	4	2	0	2	6	2	4	4	7	0	8
3	18	2	4	0	1	0	0	0	0	0	2	0	0	0	0	2	0	0	1	2	0	3	1	2	1	0	3
4	19	2	3	0	3	0	2	0	0	1	0	0	0	0	0	1	0	1	3	2	1	5	3	3	5	0	6
4	20	2	4	0	0	0	0	0	0	0	0	0	0	0	0	0	0	0	0	0	0	0	0	0	0	0	0
4	21	2	1	0	0	0	1	0	0	0	0	0	0	0	0	0	0	0	0	1	0	1	0	1	1	0	1
4	22	2	2	0	0	0	2	0	0	0	0	0	0	0	0	0	0	0	0	2	0	2	0	2	2	0	2
4	23	2	3	0	0	0	1	0	0	0	0	0	0	0	0	0	0	0	0	1	0	1	0	1	1	0	1
4	24	2	4	0	1	0	1	0	0	0	0	0	0	0	0	0	0	0	1	1	0	2	1	1	2	0	2
5	25	2	3	0	0	2	1	0	0	0	0	0	0	0	0	0	0	2	0	1	2	1	0	3	3	0	3
5	26	2	4	0	0	0	0	0	0	0	2	0	0	0	0	2	0	0	0	2	0	2	0	2	0	0	2
5	27	2	1	0	0	0	0	0	0	0	4	0	0	0	0	4	0	0	0	4	0	4	0	4	0	0	4
5	28	2	2	0	1	0	0	0	0	0	0	0	0	0	0	0	0	0	1	0	0	1	1	0	1	0	1
5	29	2	3	0	1	1	0	0	0	0	0	0	0	0	0	0	0	1	1	0	1	1	1	1	2	0	2
5	30	2	4	0	4	0	1	0	0	0	0	0	0	0	0	0	0	0	4	1	0	5	4	1	5	0	5
6	31	2	3	0	0	0	1	0	0	0	0	0	0	0	0	0	0	0	0	1	0	1	0	1	1	0	1
6	32	2	4	0	0	1	2	0	0	0	1	0	0	0	0	1	0	1	0	3	1	3	0	4	3	0	4
6	33	2	1	0	0	0	1	0	0	0	0	0	0	0	0	0	0	0	0	1	0	1	0	1	1	0	1
6	34	2	2	3	4	0	4	0	0	0	0	0	0	0	0	1	3	0	4	4	3	8	7	4	11	0	11
6	35	2	3	0	0	0	3	0	0	0	0	0	0	0	0	0	0	0	0	3	0	3	0	3	3	0	3
6	36	2	4	0	0	0	2	0	0	0	0	0	0	0	0	0	0	0	0	2	0	2	0	2	2	0	2
7	37	2	3	1	2	0	0	0	0	0	0	0	0	0	0	0	1	0	2	0	1	2	3	0	3	0	3
7	38	2	4	0	0	0	1	0	0	0	3	0	0	0	0	3	0	0	0	4	0	4	0	4	1	0	4
7	39	2	1	0	0	0	2	0	0	0	0	0	0	0	0	0	0	0	0	2	0	2	0	2	2	0	2
7	40	2	2	0	1	2	1	0	0	0	0	0	0	0	0	0	0	2	1	1	2	2	1	3	4	0	4
7	41	2	3	1	1	1	1	0	0	0	3	0	0	0	0	3	1	1	1	4	2	5	2	5	4	0	7
7	42	2	4	0	0	0	2	0	0	0	3	0	0	0	0	3	0	0	0	5	0	5	0	5	2	0	5
8	43	2	3	0	1	0	0	0	0	0	0	0	0	0	0	0	0	0	1	0	0	1	1	0	1	0	1
8	44	2	4	0	0	0	2	0	0	0	0	0	0	0	0	0	0	0	0	2	0	2	0	2	2	0	2
8	45	2	1	0	2	0	0	0	0	0	4	0	0	0	0	4	0	0	2	4	0	6	2	4	2	0	6
8	46	2	2	1	6	1	0	0	0	0	1	0	0	0	0	1	1	1	6	1	2	7	7	2	8	0	9
8	47	2	3	0	0	1	0	0	0	0	0	0	0	0	0	0	0	1	0	0	1	0	0	1	1	0	1
8	48	2	4	0	2	0	0	0	0	0	0	0	0	0	0	0	0	0	2	0	0	2	2	0	2	0	2
1	1	3	4	1	9	0	2	0	0	0	0	0	0	0	0	1	1	0	9	2	1	11	10	2	12	0	12
1	2	3	1	0	16	0	2	0	0	0	1	0	0	0	0	1	0	0	16	3	0	19	16	3	18	0	19
1	3	3	2	0	5	0	2	0	0	0	2	0	0	0	0	2	0	0	5	4	0	9	5	4	7	0	9
1	4	3	3	0	3	0	2	0	0	0	1	0	0	0	0	2	0	0	3	3	0	6	3	3	5	0	6
1	5	3	4	1	8	1	1	0	0	0	1	0	0	0	0	2	1	1	8	2	2	10	9	3	11	0	12
1	6	3	1	0	4	0	1	0	0	0	3	0	0	0	0	3	0	0	4	4	0	8	4	4	5	0	8
2	7	3	4	1	8	1	5	0	0	0	0	0	0	0	0	1	1	1	8	5	2	13	9	6	15	0	15
2	8	3	1	0	9	0	1	0	0	0	1	0	0	0	0	1	0	0	9	2	0	11	9	2	10	0	11
2	9	3	2	0	7	0	6	0	0	1	2	0	0	0	0	4	0	1	7	8	1	15	7	9	13	0	16
2	10	3	3	0	12	2	4	0	0	0	0	0	0	0	0	0	0	2	12	4	2	16	12	6	18	0	18
2	11	3	4	0	7	0	0	0	0	0	2	0	0	0	0	2	0	0	7	2	0	9	7	2	7	0	9
2	12	3	1	0	10	0	0	0	0	0	1	0	0	0	0	1	0	0	10	1	0	11	10	1	10	0	11
3	13	3	4	2	1	0	0	0	0	1	1	0	0	0	0	2	2	1	1	1	3	2	3	2	3	0	5
3	14	3	1	0	6	0	3	0	0	0	0	0	0	0	0	1	0	0	6	3	0	9	6	3	9	0	9
3	15	3	2	2	6	0	2	0	0	0	2	0	0	0	0	2	2	0	6	4	2	10	8	4	10	0	12
3	16	3	3	0	6	0	1	0	0	0	2	0	0	0	0	2	0	0	6	3	0	9	6	3	7	0	9
3	17	3	4	0	3	0	1	0	0	0	0	0	0	0	0	0	0	0	3	1	0	4	3	1	4	0	4
3	18	3	1	1	0	1	1	0	0	0	0	0	0	0	0	0	1	1	0	1	2	1	1	2	3	0	3
4	19	3	4	1	5	0	2	0	0	0	4	0	0	0	0	4	1	0	5	6	1	11	6	6	8	0	12
4	20	3	1	0	6	0	2	0	0	0	5	0	0	0	0	5	0	0	6	7	0	13	6	7	8	0	13
4	21	3	2	1	4	0	0	0	0	0	0	0	0	0	0	0	1	0	4	0	1	4	5	0	5	0	5
4	22	3	3	0	0	0	1	0	0	0	3	0	0	0	0	3	0	0	0	4	0	4	0	4	1	0	4
4	23	3	4	0	1	0	0	0	0	0	0	0	0	0	0	0	0	0	1	0	0	1	1	0	1	0	1
4	24	3	1	0	4	0	0	0	0	0	0	0	0	0	0	0	0	0	4	0	0	4	4	0	4	0	4
5	25	3	4	0	1	0	4	0	0	0	0	0	0	0	0	0	0	0	1	4	0	5	1	4	5	0	5
5	26	3	1	0	2	0	1	0	0	0	0	0	0	0	0	0	0	0	2	1	0	3	2	1	3	0	3
5	27	3	2	0	2	1	4	0	0	0	3	0	0	0	0	4	0	1	2	7	1	9	2	8	7	0	10
5	28	3	3	0	1	0	0	0	0	0	2	0	0	0	0	2	0	0	1	2	0	3	1	2	1	0	3
5	29	3	4	0	4	0	0	0	0	0	0	0	0	0	0	0	0	0	4	0	0	4	4	0	4	0	4
5	30	3	1	0	2	1	5	0	0	0	1	0	0	0	0	2	0	1	2	6	1	8	2	7	8	0	9
6	31	3	4	0	2	1	0	0	0	0	0	0	0	0	0	1	0	1	2	0	1	2	2	1	3	0	3
6	32	3	1	0	0	0	0	0	0	0	5	0	0	0	0	5	0	0	0	5	0	5	0	5	0	0	5
6	33	3	2	0	0	0	4	0	0	0	0	0	0	0	0	0	0	0	0	4	0	4	0	4	4	0	4
6	34	3	3	0	0	0	3	0	0	0	0	0	0	0	0	0	0	0	0	3	0	3	0	3	3	0	3
6	35	3	4	0	5	0	0	0	0	0	0	0	0	0	0	0	0	0	5	0	0	5	5	0	5	0	5
6	36	3	1	0	3	0	0	0	0	0	0	0	0	0	0	0	0	0	3	0	0	3	3	0	3	0	3
7	37	3	4	2	0	0	1	0	0	0	0	0	0	0	0	0	2	0	0	1	2	1	2	1	3	0	3
7	38	3	1	0	1	0	4	0	0	0	0	0	0	0	0	0	0	0	1	4	0	5	1	4	5	0	5
7	39	3	2	0	1	1	4	0	0	0	0	0	0	0	0	0	0	1	1	4	1	5	1	5	6	0	6
7	40	3	3	0	0	0	9	0	0	0	0	0	0	0	0	0	0	0	0	9	0	9	0	9	9	0	9
7	41	3	4	0	0	0	3	0	0	0	1	0	0	0	0	1	0	0	0	4	0	4	0	4	3	0	4
7	42	3	1	0	4	0	2	0	0	0	0	0	0	0	0	0	0	0	4	2	0	6	4	2	6	0	6
8	43	3	4	1	8	0	0	0	0	0	2	0	0	0	0	2	1	0	8	2	1	10	9	2	9	0	11
8	44	3	1	0	6	0	4	0	0	0	0	0	0	0	0	0	0	0	6	4	0	10	6	4	10	0	10
8	45	3	2	0	3	0	0	0	0	0	0	0	0	0	0	0	0	0	3	0	0	3	3	0	3	0	3
8	46	3	3	0	3	0	0	0	0	0	0	0	0	0	0	0	0	0	3	0	0	3	3	0	3	0	3
8	47	3	4	0	3	0	2	0	0	0	1	0	0	0	0	1	0	0	3	3	0	6	3	3	5	0	6
8	48	3	1	0	4	0	1	0	0	0	0	0	0	0	0	0	0	0	4	1	0	5	4	1	5	0	5
